# Supplementary material for: Disparities in Excess, All-Cause Mortality among Black, Hispanic, and White Veterans at the U.S. Department of Veterans Affairs during the COVID-19 Pandemic
Source: Int J Environ Res Public Health. 2022 Feb 18;19(4):2368. doi: 10.3390/ijerph19042368 (PMC8874890; doi:10.3390/ijerph19042368)
Supplement: Supplementary file 1 [file ijerph-19-02368-s001.zip]

Archive with 1 entries (1 files):
- ijerph-1545483-supplementary.pdf
